# Supplementary material for: Effect of Warming on Soil Fungal Community Along Altitude Gradients in a Subalpine Meadow
Source: Microorganisms. 2024 Dec 7;12(12):2527. doi: 10.3390/microorganisms12122527 (PMC11678067; doi:10.3390/microorganisms12122527)
Supplement: Supplementary file 1 [file microorganisms-12-02527-s001.zip]

Archive with 1 entries (1 files):
- microorganisms-3344977-supplementary.pdf
